# Supplementary material for: The Association of Organ Preservation Fluid Pathogens with Early Infection-Related Events after Kidney Transplantation
Source: Diagnostics (Basel). 2022 Sep 18;12(9):2248. doi: 10.3390/diagnostics12092248 (PMC9497690; doi:10.3390/diagnostics12092248)
Supplement: Supplementary file 1 [file diagnostics-12-02248-s001.zip]

Archive with 1 entries (1 files):
- diagnostics-1875704-supplementary.pdf
